# Supplementary material for: Predicting clinical benefit from everolimus in patients with advanced solid tumors, the CPCT-03 study
Source: Oncotarget. 2017 Mar 8;8(33):55582–92. doi: 10.18632/oncotarget.16029 (PMC5589684; doi:10.18632/oncotarget.16029)
Supplement: Supplementary file 2 [file oncotarget-08-55582-s002.xlsx]

## Sheet: Suppl table 1
		increased resistance in vitro		increased sensitivity in vitro			(additional) mTOR							IHC				Response
CPCT.03	Tumor.type	CCNE1	RB1	FGFR2	CDKN2A	PTEN	PIK3CA	KRAS	TSC	AKT	MAPK	ERBB2	MTOR	pS6 %	pS6 score	pERK %	pERK score	TTP ratio	success	RECIST	Remarks
CPCT-03-02-10	NSCLC				loss			Q61H, amp		AKT3 E40G	MAP3K1 loss			-	-	-	-	0.191964	1	SD
CPCT-03-02-01	Thyroid				loss				TSC1 loss					10	3	70	3	0.219512	1	SD
CPCT-03-01-03	Ovarian													-	-	-	-	0.247148	1	SD
CPCT-03-01-10	Ovarian										BRAF V600E			-	-	-	-	0.32	1	SD
CPCT-03-03-06	Esophagus													80	3	60	2	0.325581	1	SD
CPCT-03-02-06	Colorectal					loss		G12C	TSC2 loss		MAP2K4 loss			5	3	40	1	0.337349	1	SD
CPCT-03-01-15	Colorectal							G12V						-	-	-	-	0.337349	1	SD
CPCT-03-03-18	Colorectal													-	-	-	-	0.337349	1	SD
CPCT-03-02-12	Breast			loss		loss	H1047R					amp		90	3	80	1	0.358696	1	SD
CPCT-03-02-03	Esophageal	amp			loss		E545K				MAP2K4 loss	amp		10	1	10	1	0.373494	1	SD
CPCT-03-01-16	Mesothelioma				loss	loss	amp							-	-	-	-	0.373494	1	SD
CPCT-03-03-09	NET				loss									0	0	40	3	0.44	1	SD
CPCT-03-01-11	Breast		S391*				H1047R		TSC1 E493Q			amp		100	3	20	2	0.466667	1	SD
CPCT-03-01-02	Breast	amp					PIK3CG			AKT2 R253Q				100	3	80	3	0.46988	1	SD
CPCT-03-03-08	Pancreas													30	3	70	2	0.486239	1	SD
CPCT-03-02-27	NET													10	1	10	1	0.49115	1	SD
CPCT-03-02-14	Renal cell													90	3	50	3	0.496774	1	SD
CPCT-03-03-19	Colorectal						E545G, amp	G12D			MAP2K4 loss			40	3	10	2	0.506024	1	SD
CPCT-03-02-19	Colorectal													60	3	0	0	0.518072	1	SD
CPCT-03-03-13	Esophagus													90	3	80	3	0.6875	1	PR
CPCT-03-02-02	NET				loss				TSC1 loss					-	-	-	-	0.705882	0	SD
CPCT-03-03-24	Bladder													90	3	80	3	0.880952	0	SD
CPCT-03-02-26	Renal cell													-	-	-	-	0.961538	0	PD
CPCT-03-03-05	Colorectal													10	3	10	1	1	0	SD
CPCT-03-03-11	Gastric											amp		90	3	80	2	1.03571	0	SD
CPCT-03-01-13	Colorectal						E542K	G13D			MAP3K1 mut			90	3	80	2	1.03704	0	PD
CPCT-03-03-23	Head and neck													90	3	80	3	1.07692	0	SD
CPCT-03-01-12	Colorectal						E545K	G12C			MAP2K4 loss			10	3	10	2	1.14815	0	PD
CPCT-03-03-17	Colorectal							G12C			MAP3K1 loss	amp		30	3	100	3	1.14815	0	PD
CPCT-03-02-30	Thymoma								TSC1 loss					10	1	40	2	1.17117	0	SD
CPCT-03-03-25	Esophagus													-	-	-	-	1.21429	0	PD
CPCT-03-03-20	Colorectal							Q61R			MAP3K1/MAP2K4 loss			90	3	90	3	1.26786	0	PD
CPCT-03-02-24	Colorectal							G12D						20	3	0	0	1.28571	0	PD
CPCT-03-01-08	Cervical						E545K, amp							-	-	-	-	1.32143	0	PD
CPCT-03-03-07	NET				loss									1	3	50	3	1.5	0	PD
CPCT-03-01-01	ACUP													-	-	-	-	1.85185	0	SD
CPCT-03-02-09	NSCLC													100	3	0	0	3	0	PD
CPCT-03-02-17	Sarcoma													20	3	30	2	3.2381	0	PD
CPCT-03-02-11	NET					E291EX								50	2	70	1	NA	NA	SD	PFS 90 weeks
CPCT-03-03-16	Esophageal		E843*			L112P, loss	amp						Y1450C	60	3	90	3	NA	NA	SD	Necrosis target lesions
CPCT-03-02-31	Colorectal				loss									80	3	60	2	NA	NA	SD
CPCT-03-02-23	Melanoma													20	3	50	3	NA	NA	SD
CPCT-03-03-12	NET													20	3	80	2	NA	NA	SD
CPCT-03-03-15	NET													90	3	100	3	NA	NA	SD
